# Supplementary material for: Flowering time adaption in Swedish landrace pea (Pisum sativum L.)
Source: BMC Genet. 2016 Aug 12;17:117. doi: 10.1186/s12863-016-0424-z (PMC4983087; doi:10.1186/s12863-016-0424-z)
Supplement: Additional file 1: — Accessions used in the study, their origin and data on flowering and seed production. (XLSX 51 kb) [file 12863_2016_424_MOESM1_ESM.xlsx]

## Sheet: Sheet1
Additional file 1. Accessions used in the study, their origin and data on flowering and seed production
Accession number	Name	Accession type	Country of origin	Latitude	Longitude	Node at floweringa	Days to mature pods after days to flowering a	Total seed weight (g)
NGB101819	WBH1819 (Norra Rörum)	Swedish landrace	Sweden	56°01'N	13°30'E	16.2 (1.10)	30.2 (1.64)	8.04 (1.57)
NGB14154	Maglaby	Swedish landrace	Sweden	56°06'N	13°03'E	33.0 (4.42)	27.4 (1.14)	10.63 (4.94)
NGB17873	Puggor från Glimåkra	Swedish landrace	Sweden	56°18'N	14°08'E	27.0 (1.87)	32.2 (2.17)	12.62 (4.45)
NGB13469	Gråärt från Laholm, ’Stäme’	Swedish landrace	Sweden	56°26'N	13°10'E	15.4 (1.52)	38.2 (5.54)	8.16 (2.66)
NGB103590	WBH3590 (Skararp)	Swedish landrace	Sweden	56°58'N	12°35'E	26.0 (2.45)	33.6 (1.52)	12.91 (2.82)
NGB14155	Skånsk gråärt	Swedish landrace	Sweden	56°58'N	12°35'E	27.0 (1.58)	34.6 (1.14)	11.77 (5.08)
NGB103518	WBH3518 (Tollestorp)	Swedish landrace	Sweden	57°48'N	12°19'E	18.2 (1.64)	30.8 (2.05)	8.72 (3.47)
NGB14153	Solberga	Swedish landrace	Sweden	57°55'N	11°48'E	26.4 (1.52)	33.2 (1.30)	9.87 (2.3)
NGB14639	Orust	Swedish landrace	Sweden	58°N	11°E	34.2 (1.30)	27.8 (3.50)	10.84 (4.13)
NGB13487	Östgöta gulärt	Swedish landrace	Sweden	58°N	15°E	31.8 (2.05)	26.2 (6.30)	11.32 (4.6)
NGB14638	Brattebräcka	Swedish landrace	Sweden	58°05'N	11°32'E	35.0 (2.92)	29.0 (1.00)	6.98 (3.65)
NGB17868	Väse	Swedish landrace	Sweden	59°22'N	13°51'E	13.2 (2.17)	31.2 (1.79)	6.71 (1.37)
NGB17881	Rättviks gråärt	Swedish landrace	Sweden	60°54'N	15°08'E	28.6 (1.14)	33.8 (9.68)	12.4 (2.5)
NGB103517	Jämtländsk grå	Swedish landrace	Sweden	63°N	14°E	20.2 (2.68)	28.6 (1.82)	9.19 (2.03)
NGB14642	Lit	Swedish landrace	Sweden	63°19'N	14°51'E	22.0 (2.00)	27.8 (1.10)	8.14 (2.41)
JIC1525	Prasia	European landrace	Greece			17.0 (0.71)	33.4 (3.29)	6.86 (1.95)
JIC1778	Culdris	European landrace	France			24.0 (1.41)	33.8 (2.17)	10.79 (4.68)
JIC1031	Germany	European landrace	Germany			23.6 (2.19)	32.4 (1.14)	9.27 (3.4)
NGB102814	WBH2814	European landrace	Poland			34.4 (6.73)	24.8 (2.49)	9.71 (1.7)
NGB17884	Vidzemes Tirgus	European landrace	Latvia			8.0 (0.00)	38.8 (1.30)	5.23 (0.84)
NGB17871	Baltikum	European landrace	Latvia			24.0 (1.87)	30.2 (1.10)	4.21 (2.68)
NGB17883	Papardes	European landrace	Latvia			23.2 (0.84)	31.4 (1.67)	9.55 (1.35)
NGB20117	Lollandske Rosiner	European landrace	Denmark			16.6 (0.89)	35.6 (1.67)	5.08 (1.3)
NGB20123	Errindler	European landrace	Denmark			16.6 (1.67)	32.2 (1.48)	9.04 (2.68)
NGB101997	Brioärt	Cultivar	Sweden			15.4 (2.07)	33.6 (1.52)	9.92 (2.9)
NGB10660	Capella	Cultivar	Sweden			18.2 (0.84)	34.0 (1.00)	4 (1.7)
NGB13138	Odalett	Cultivar	Sweden			18.4 (1.67)	32.6 (1.67)	6.87 (2.27)
NGB4018	Timo	Cultivar	Sweden			18.4 (0.89)	32.4 (1.34)	10.36 (0.94)
NGB103071	Rosakrone	Cultivar	Germany			25.6 (0.55)	34.0 (0.82)	12.52 (1.29)
JIC1228	Wellensiek’s Dominant	Cultivar	Sweden			31.5 (2.38)	33.5 (1.00)	6.54 (3.03)
JIC1233	Murfet Line 60:E1	Cultivar				10.8 (0.50)	34.8 (0.96)	5.64 (0.78)
NGB102027	WBH2027	Wild	Turkey			32.3 (5.36)	28.2 (1.64)	8.49 (6.52)
NGB102123	WBH2123	Wild	Israel			20.67 (2.08)	32.3 (1.53)	5.87 (0.92)
NGB103567	WBH3567	Wild	Bulgaria/Soviet Union			16.5 (3.91)	32.0 (3.61)	4.6 (2.47)
a mean (standard deviation)
