# Supplementary material for: Flowering time adaption in Swedish landrace pea (Pisum sativum L.)
Source: BMC Genet. 2016 Aug 12;17:117. doi: 10.1186/s12863-016-0424-z (PMC4983087; doi:10.1186/s12863-016-0424-z)
Supplement: Additional file 3: — GLM models analysed, their significance and the data sets used. (XLS 22 kb) [file 12863_2016_424_MOESM3_ESM.xls]

## Sheet: Sheet1
Additional file 3. All the GLM models that were analysed, their significance and the data set that was used.
Model	Significance	p-value	Data set*
DTF ~ HR haplotype + LF expression	Not significant for LF expression	0.02 and 0.8	Whole data
DTF ~ HR haplotype + GSO	Significant	0.0003 and 0.003	Swedish landrace data
DTF ~ LF haplotype	Not significant	0.84	Whole data
DTF ~ SN haplotype	Not significant	0.77	Whole data
DTF ~ HR haplotype	Significant	0.0001	Whole data
DTF ~ LF expression	Significant	0.01	Whole data
DTF ~ SN expression	Not significant	0.15	Whole data
DTF ~ HR haplotype + LF expression + GSO	Not significant for LF expression	0.002 and 0.96 and 0.004	Swedish landrace data
DTF ~ HR haplotype + SN expression	Not significant for SN expression	0.00003 and 0.15	Whole data
DTF ~ LF expression + GSO	Not significant for LF expression	0.12 and 0.05	Swedish landrace data
DTF ~ SN expression + GSO	Not significant	0.69 and 0.09	Swedish landrace data
SN expression ~ SN haplotype	Not significant	0.39	Whole data
LF expression ~ LF haplotype	Not significant	0.68	Whole data
MAT ~ LF expression	Not significant	0.13	Whole data
MAT ~ SN expression	Not significant	0.24	Whole data
MAT ~ LF haplotype	Not significant	0.43	Whole data
MAT ~ SN haplotype	Not significant	0.69	Whole data
MAT ~ HR haplotype	Not significant	0.08	Whole data
NAF ~ LF haplotype	Not significant	0.76	Whole data
NAF ~ SN haplotype	Not significant	0.63	Whole data
NAF ~ LF expression	Significant	0.0005	Whole data
NAF ~ HR haplotype	Significant	2e-05	Whole data
NAF ~ SN expression	Not significant	0.66	Whole data
NAF ~ HR haplotype + LF expression	Significant	0.00009 and 0.002	Whole data
MAT ~ GSO	Not significant	0.49	Swedish landrace data
NAF ~ GSO	Not significant	0.31	Swedish landrace data
DTF ~ GSO	Not significant	0.09	Swedish landrace data
MAT ~ HR haplotype + GSO	Not significant	0.24 and 0.59	Swedish landrace data
NAF ~ HR haplotype + GSO	Significant	0.0005 and 0.04	Swedish landrace data
Seed weight ~ Latitude	Not significant	0.3	Swedish landrace data
Seed weight ~ Latitude + Number of seeds	Significant	0.000003 and 0.0000001	Swedish landrace data
Seed weight ~ Number of seeds	Significant	0.005	Whole data
Seed weight ~ GSO	Not significant	0.38	Swedish landrace data
Seed weight ~ GSO + Number of seeds	Significant	0.000002 and 0.00000004	Swedish landrace data
* data was divided to two sets because GSO and Latitude were reliably determined only within Swedish landrace data
