# Supplementary material for: Flowering time adaption in Swedish landrace pea (Pisum sativum L.)
Source: BMC Genet. 2016 Aug 12;17:117. doi: 10.1186/s12863-016-0424-z (PMC4983087; doi:10.1186/s12863-016-0424-z)
Supplement: Additional file 6: — Pearson correlation coefficients (including significances) between the measured traits, haplotypes and expression levels. Correlations with latitude and GSO are done with Swedish landraces only while the rest of the correlations include the whole data set. (XLS 21 kb) [file 12863_2016_424_MOESM6_ESM.xls]

## Sheet: Sheet1
Additional file 6. Pearson correlation coefficients (including significances) between the measured traits, haplotypes and expression levels.
Correlations with latitude and GSO are done for Swedish landraces only (the only accessions with reliable data for these two variables) while the rest of the correlations include the whole data set.
	DTF	Latitude	GSO	MAT	NAF	Seed Weight	HR	LF haplotype	LF expression	SN haplotype
Latitude	-0.29*
GSO	0.44***	-0.96***
MAT	-0.48***	-0.21ns	0.14ns
NAF	0.91***	-0.14ns	0.28ns	-0.45***
Seed Weight	0.22**	-0.13ns	0.10ns	-0.06ns	0.38***
HR	-0.61***	-0.24ns	0.12ns	0.29ns	-0.61***	-0.59***
LF haplotype	-0.04ns	-0.24ns	0.16ns	0.12ns	-0.06ns	-0.20ns	0.24ns
LF expression	-0.43*	-0.12ns	0.14ns	0.22ns	-0.53**	-0.18ns	0.29ns	-0.18ns
SN haplotype	0.12ns	0.40ns	-0.25ns	-0.05ns	0.16ns	-0.29ns	0.12ns	0.34*	-0.21ns
SN expression	0.21ns	-0.31ns	0.34ns	-0.24ns	0.25ns	-0.05ns	0.11ns	0.52**	-0.02ns	0.04ns
ns, not significant
* p<0.05
** p<0.01
*** p<0.001
