# Supplementary material for: Flowering time adaption in Swedish landrace pea (Pisum sativum L.)
Source: BMC Genet. 2016 Aug 12;17:117. doi: 10.1186/s12863-016-0424-z (PMC4983087; doi:10.1186/s12863-016-0424-z)
Supplement: Additional file 9: — Variation in the HR gene. (XLSX 11 kb) [file 12863_2016_424_MOESM9_ESM.xlsx]

## Sheet: Additional file 7
Additional file 9. Variation in the HR gene.
				Indels
				Exon 1	Intron 2
Haplotype	Accession number	Name	Type	Indel 176 (C)	Indel 1810 (T)
1	NGB14154	Maglaby	Swedish landrace	del	del
1	NGB17873	Glimåkra	Swedish landrace	.	.
1	NGB103590	Skararp	Swedish landrace	.	.
1	NGB14155	Skansk grå	Swedish landrace	.	.
1	NGB14153	Solberga	Swedish landrace	.	.
1	NGB14639	Orust	Swedish landrace	.	.
1	NGB13487	Ostgöta gulärt	Swedish landrace	.	.
1	NGB14638	Brattebräcka	Swedish landrace	.	.
1	NGB17881	Rattviks grå	Swedish landrace	.	.
1	NGB103517	Jamtlandsk grå	Swedish landrace	.	.
1	NGB14642	Lit	Swedish landrace	.	.
1	JIC1778	Culdris, France	European landrace	.	.
1	JIC1031	Germany	European landrace	.	.
1	NGB102814	WBH2814 Poland	European landrace	.	.
1	NGB17884	Vidzermes Tirgus, Latvia	European landrace	.	.
1	NGB17883	Papardes, Latvia	European landrace	.	.
1	NGB103071	Rosakrone, Germany	Cultivar	.	.
1	JI1228	Wellensiek's Dominant	Cultivar	.	.
1	NGB102027	Turkey	Wild	.	.
2	NGB101819	Norra Rörum	Swedish landrace	ins	ins
2	NGB13469	Laholm, Stäme	Swedish landrace	ins	ins
2	NGB103518	WBH3518, Tollestorp	Swedish landrace	ins	ins
2	NGB17868	Väse	Swedish landrace	ins	ins
2	JIC1525	Prasia, Greece	European landrace	ins	ins
2	NGB17871	Baltic, Latvia	European landrace	ins	ins
2	NGB20117	Lollandske Rosiner, Denmark	European landrace	ins	ins
2	NGB20123	Errindler, Denmark	European landrace	ins	ins
2	NGB101997	Brioärt	Cultivar	ins	ins
2	NGB10660	Capella	Cultivar	ins	ins
2	NGB13138	Odalett	Cultivar	ins	ins
2	NGB4018	Timo	Cultivar	ins	ins
2	JI1233	Murfet Line 60EI	Cultivar	ins	ins
2	NGB103567	Bulgaria/SovjetUnion	Wild	ins	ins
	Non-synonymous mutation
