# Supplementary material for: Flowering time adaption in Swedish landrace pea (Pisum sativum L.)
Source: BMC Genet. 2016 Aug 12;17:117. doi: 10.1186/s12863-016-0424-z (PMC4983087; doi:10.1186/s12863-016-0424-z)
Supplement: Additional file 10: — Variation in the LF gene. (XLSX 16 kb) [file 12863_2016_424_MOESM10_ESM.xlsx]

## Sheet: Additional file 8
Additional file 10. Variation in the LF gene.
				Positions for variation																												Indels
				SNPs																												Intron 2	Intron 2	Intron 2	Intron 2	Intron 2	Intron 2	Intron 2	Intron 2
				5'UTR	Exon 1	Intron 1	Intron 1	Intron 2	Intron 2	Intron 2	Intron 2	Intron 2	Intron 2	Intron 2	Intron 2	Intron 2	Intron 2	Intron 2	Intron 2	Intron 2	Intron 2	Intron 2	Intron 3	intron 3	Exon 4	Exon 4	Exon 4	Exon 4	3'UTR	3'UTR	3'UTR	78 nt	21 nt	1 nt	1 nt	9 nt	27 nt	18 nt	2 nt
Haplotype	Accession number	Accession name	Type	29	97	288	337	500	513	666	748	819	962	1003	1007	1200	1242	1288	1307	1414	1451	1575	1659	1723	1759	1839	1844	1855	2025	2118	2160	indel 567 - 644	indel 676 - 696	indel 702 (T)	indel 914 (A)	indel 1011-1019	indel 1092-1118	indel 1145-1162	indel 1344-1345
				C	G	A	T	C	A	C	T	C	A	G	A	T	A	T	G	T	A	G	T	T	A	G	A	C	G	A	C	del	ins	del	del	del	ins	ins	ins
1	NGB101819	Norra Rörum	Swedish landrace	.	.	.	.	.	.	.	.	.	.	.	.	.	.	.	.	.	.	.	.	.	.	.	.	.	.	.	.	.	.	.	.	.	.	.	.
1	NGB14154	Maglaby	Swedish landrace	.	.	.	.	.	.	.	.	.	.	.	.	.	.	.	.	.	.	.	.	.	.	.	.	.	.	.	.	.	.	.	.	.	.	.	.
1	NGB13469	Laholm, Stäme	Swedish landrace	.	.	.	.	.	.	.	.	.	.	.	.	.	.	.	.	.	.	.	.	.	.	.	.	.	.	.	.	.	.	.	.	.	.	.	.
1	NGB103590	Skararp	Swedish landrace	.	.	.	.	.	.	.	.	.	.	.	.	.	.	.	.	.	.	.	.	.	.	.	.	.	.	.	.	.	.	.	.	.	.	.	.
1	NGB14155	Skansk grå	Swedish landrace	.	.	.	.	.	.	.	.	.	.	.	.	.	.	.	.	.	.	.	.	.	.	.	.	.	.	.	.	.	.	.	.	.	.	.	.
1	NGB103518	WBH3518, Tollestorp	Swedish landrace	.	.	.	.	.	.	.	.	.	.	.	.	.	.	.	.	.	.	.	.	.	.	.	.	.	.	.	.	.	.	.	.	.	.	.	.
1	NGB14153	Solberga	Swedish landrace	.	.	.	.	.	.	.	.	.	.	.	.	.	.	.	.	.	.	.	.	.	.	.	.	.	.	.	.	.	.	.	.	.	.	.	.
1	NGB14639	Orust	Swedish landrace	.	.	.	.	.	.	.	.	.	.	.	.	.	.	.	.	.	.	.	.	.	.	.	.	.	.	.	.	.	.	.	.	.	.	.	.
1	NGB13487	Ostgöta gulärt	Swedish landrace	.	.	.	.	.	.	.	.	.	.	.	.	.	.	.	.	.	.	.	.	.	.	.	.	.	.	.	.	.	.	.	.	.	.	.	.
1	NGB14638	Brattebräcka	Swedish landrace	.	.	.	.	.	.	.	.	.	.	.	.	.	.	.	.	.	.	.	.	.	.	.	.	.	.	.	.	.	.	.	.	.	.	.	.
1	NGB17868	Väse	Swedish landrace	.	.	.	.	.	.	.	.	.	.	.	.	.	.	.	.	.	.	.	.	.	.	.	.	.	.	.	.	.	.	.	.	.	.	.	.
1	NGB17881	Rattviks grå	Swedish landrace	.	.	.	.	.	.	.	.	.	.	.	.	.	.	.	.	.	.	.	.	.	.	.	.	.	.	.	.	.	.	.	.	.	.	.	.
1	NGB103517	Jamtlandsk grå	Swedish landrace	.	.	.	.	.	.	.	.	.	.	.	.	.	.	.	.	.	.	.	.	.	.	.	.	.	.	.	.	.	.	.	.	.	.	.	.
1	NGB14642	Lit	Swedish landrace	.	.	.	.	.	.	.	.	.	.	.	.	.	.	.	.	.	.	.	.	.	.	.	.	.	.	.	.	.	.	.	.	.	.	.	.
1	JIC1525	Prasia, Greece	European landrace	.	.	.	.	.	.	.	.	.	.	.	.	.	.	.	.	.	.	.	.	.	.	.	.	.	.	.	.	.	.	.	.	.	.	.	.
1	NGB102814	WBH2814 Poland	European landrace	.	.	.	.	.	.	.	.	.	.	.	.	.	.	.	.	.	.	.	.	.	.	.	.	.	.	.	.	.	.	.	.	.	.	.	.
1	NGB17884	Vidzermes Tirgus, Latvia	European landrace	.	.	.	.	.	.	.	.	.	.	.	.	.	.	.	.	.	.	.	.	.	.	.	.	.	.	.	.	.	.	.	.	.	.	.	.
1	NGB17871	Baltic, Latvia	European landrace	.	.	.	.	.	.	.	.	.	.	.	.	.	.	.	.	.	.	.	.	.	.	.	.	.	.	.	.	.	.	.	.	.	.	.	.
1	NGB17883	Papardes, Latvia	European landrace	.	.	.	.	.	.	.	.	.	.	.	.	.	.	.	.	.	.	.	.	.	.	.	.	.	.	.	.	.	.	.	.	.	.	.	.
1	NGB20117	Lollandske Rosiner, Denmark	European landrace	.	.	.	.	.	.	.	.	.	.	.	.	.	.	.	.	.	.	.	.	.	.	.	.	.	.	.	.	.	.	.	.	.	.	.	.
1	NGB20123	Errindler, Denmark	European landrace	.	.	.	.	.	.	.	.	.	.	.	.	.	.	.	.	.	.	.	.	.	.	.	.	.	.	.	.	.	.	.	.	.	.	.	.
1	NGB101997	Brioärt	Cultivar	.	.	.	.	.	.	.	.	.	.	.	.	.	.	.	.	.	.	.	.	.	.	.	.	.	.	.	.	.	.	.	.	.	.	.	.
1	NGB10660	Capella	Cultivar	.	.	.	.	.	.	.	.	.	.	.	.	.	.	.	.	.	.	.	.	.	.	.	.	.	.	.	.	.	.	.	.	.	.	.	.
1	NGB13138	Odalett	Cultivar	.	.	.	.	.	.	.	.	.	.	.	.	.	.	.	.	.	.	.	.	.	.	.	.	.	.	.	.	.	.	.	.	.	.	.	.
1	NGB4018	Timo	Cultivar	.	.	.	.	.	.	.	.	.	.	.	.	.	.	.	.	.	.	.	.	.	.	.	.	.	.	.	.	.	.	.	.	.	.	.	.
1	NGB103071	Rosakrone, Germany	Cultivar	.	.	.	.	.	.	.	.	.	.	.	.	.	.	.	.	.	.	.	.	.	.	.	.	.	.	.	.	.	.	.	.	.	.	.	.
1	NGB102027	Turkey	Wild	.	.	.	.	.	.	.	.	.	.	.	.	.	.	.	.	.	.	.	.	.	.	.	.	.	.	.	.	.	.	.	.	.	.	.	.
2	JI1233	Murfet Line 60EI	Cultivar	.	.	.	C	.	.	.	.	.	.	.	.	.	.	.	.	.	.	.	.	.	.	.	.	.	.	.	.	.	.	.	.	.	.	.	.
3	NGB17873	Glimåkra	Swedish landrace	.	.	.	.	.	.	.	.	.	.	.	.	A	.	.	.	.	.	.	.	.	.	.	.	.	.	.	.	.	.	.	.	.	.	.	.
3	JI1228	Wellensiek's Dominant	Cultivar	.	.	.	.	.	.	.	.	.	.	.	.	A	.	.	.	.	.	.	.	.	.	.	.	.	.	.	.	.	.	.	.	.	.	.	.
4	JIC1031	Germany	European landrace	.	.	.	.	.	.	.	.	.	.	.	.	.	.	.	.	.	.	.	A	.	.	.	.	.	.	.	.	.	.	.	.	.	.	.	.
5	JIC1778	Culdris, France	European landrace	.	.	.	.	.	.	.	.	.	.	.	.	.	.	.	.	.	.	.	.	.	.	C	.	.	.	.	.	.	.	.	.	.	.	.	.
6	NGB102123	Israel	Wild	A	A	G	.	T	T	T	A	T	T	A	T	.	T	G	A	A	G	C	.	C	G	.	G	A	T	G	T	ins	del	ins	ins	ins	del	del	del
				non-synonymous mutation
