# Supplementary material for: Flowering time adaption in Swedish landrace pea (Pisum sativum L.)
Source: BMC Genet. 2016 Aug 12;17:117. doi: 10.1186/s12863-016-0424-z (PMC4983087; doi:10.1186/s12863-016-0424-z)
Supplement: Additional file 11: — Variation in the SN gene. (XLSX 16 kb) [file 12863_2016_424_MOESM11_ESM.xlsx]

## Sheet: Additional file 9
Additional file 11. Variation in the SN gene.
				Positions for variation																																			Indels
				SNPs																																			5'UTR	5'UTR	5'UTR	5'UTR	5'UTR	3'UTR	3'UTR	3'UTR	3'UTR
				5'UTR	5'UTR	5'UTR	5'UTR	5'UTR	5'UTR	5'UTR	Exon 1	Exon 1	Exon 1	Exon 1	Exon 1	Exon 1	Exon 1	Exon 1	Exon 1	3'UTR	3'UTR	3'UTR	3'UTR	3'UTR	3'UTR	3'UTR	3'UTR	3'UTR	3'UTR	3'UTR	3'UTR	3'UTR	3'UTR	3'UTR	3'UTR	3'UTR	3'UTR	3'UTR	4 nt	1 nt	205 nt	8 nt	1 nt	25 nt	1 nt	2 nt
Haplotype	Accession number	Accession name	Type	53	56	58	65	104	243	316	655	688	854	1137	1167	1170	1188	1227	1437	1532	1676	1695	1706	1707	1725	1810	1826	1856	1876	1882	1930	1961	1968	2072	2353	2374	2421	2656	Indel 39-42	indel 325	indel 417-621	indel 495-502	indel 556	indel 1602-1626	indel 1866	indel 2225-6	1602
				C	T	T	A	A	A	G	C	A	A	G	C	C	G	G	C	A	T	G	G	C	T	C	G	A	G	T	G	T	A	T	C	G	G	T	del	del	ins	ins	del	del	ins	ins	-
1	NGB101819	Norra Rörum	Swedish landrace	.	.	.	.	.	.	.	.	.	.	.	.	.	.	.	.	.	.	.	.	.	.	.	.	.	.	.	.	.	.	.	.	.	.	.	.	.	.	.	.	.	.	.	.
1	NGB14154	Maglaby	Swedish landrace	.	.	.	.	.	.	.	.	.	.	.	.	.	.	.	.	.	.	.	.	.	.	.	.	.	.	.	.	.	.	.	.	.	.	.	.	.	.	.	.	.	.	.	.
1	NGB103518	WBH3518, Tollestorp	Swedish landrace	.	.	.	.	.	.	.	.	.	.	.	.	.	.	.	.	.	.	.	.	.	.	.	.	.	.	.	.	.	.	.	.	.	.	.	.	.	.	.	.	.	.	.	.
1	NGB13487	Ostgöta gulärt	Swedish landrace	.	.	.	.	.	.	.	.	.	.	.	.	.	.	.	.	.	.	.	.	.	.	.	.	.	.	.	.	.	.	.	.	.	.	.	.	.	.	.	.	.	.	.	.
1	NGB17868	Väse	Swedish landrace	.	.	.	.	.	.	.	.	.	.	.	.	.	.	.	.	.	.	.	.	.	.	.	.	.	.	.	.	.	.	.	.	.	.	.	.	.	.	.	.	.	.	.	.
1	NGB17881	Rattviks grå	Swedish landrace	.	.	.	.	.	.	.	.	.	.	.	.	.	.	.	.	.	.	.	.	.	.	.	.	.	.	.	.	.	.	.	.	.	.	.	.	.	.	.	.	.	.	.	.
1	NGB17883	Papardes, Latvia	European landrace	.	.	.	.	.	.	.	.	.	.	.	.	.	.	.	.	.	.	.	.	.	.	.	.	.	.	.	.	.	.	.	.	.	.	.	.	.	.	.	.	.	.	.	.
1	NGB20123	Errindler, Denmark	European landrace	.	.	.	.	.	.	.	.	.	.	.	.	.	.	.	.	.	.	.	.	.	.	.	.	.	.	.	.	.	.	.	.	.	.	.	.	.	.	.	.	.	.	.	.
1	NGB101997	Brioärt	Cultivar	.	.	.	.	.	.	.	.	.	.	.	.	.	.	.	.	.	.	.	.	.	.	.	.	.	.	.	.	.	.	.	.	.	.	.	.	.	.	.	.	.	.	.	.
1	NGB13138	Odalett	Cultivar	.	.	.	.	.	.	.	.	.	.	.	.	.	.	.	.	.	.	.	.	.	.	.	.	.	.	.	.	.	.	.	.	.	.	.	.	.	.	.	.	.	.	.	.
1	NGB103071	Rosakrone, Germany	Cultivar	.	.	.	.	.	.	.	.	.	.	.	.	.	.	.	.	.	.	.	.	.	.	.	.	.	.	.	.	.	.	.	.	.	.	.	.	.	.	.	.	.	.	.	.
1	NGB102027	Turkey	Wild	.	.	.	.	.	.	.	.	.	.	.	.	.	.	.	.	.	.	.	.	.	.	.	.	.	.	.	.	.	.	.	.	.	.	-	.	.	.	.	.	.	.	.	.
1	NGB103567	Bulgaria/SovjetUnion	Wild	.	.	.	.	.	.	.	.	.	.	.	.	.	.	.	.	.	.	.	.	.	.	.	.	.	.	.	.	.	.	.	.	.	.	.	.	.	.	.	.	.	.	.	.
2	NGB17873	Glimåkra	Swedish landrace	T	.	.	.	.	C	T	.	G	.	A	.	.	.	.	T	.	A	.	.	.	.	.	.	G	A	C	C	.	.	A	T	T	A	C	.	.	.	.	.	ins	del	del	G
2	NGB13469	Laholm, Stäme	Swedish landrace	T	.	.	.	.	C	T	.	G	.	A	.	.	.	.	T	.	A	.	.	.	.	.	.	G	A	C	C	.	.	A	T	T	A	C	.	.	.	.	.	ins	del	del	G
2	NGB14153	Solberga	Swedish landrace	T	.	.	.	.	C	T	.	G	.	A	.	.	.	.	T	.	A	.	.	.	.	.	.	G	A	C	C	.	.	A	T	T	A	C	.	.	.	.	.	ins	del	del	G
2	NGB14639	Orust	Swedish landrace	T	.	.	.	.	C	T	.	G	.	A	.	.	.	.	T	.	A	.	.	.	.	.	.	G	A	C	C	.	.	A	T	T	A	C	.	.	.	.	.	ins	del	del	G
2	JIC1778	Culdris, France	European landrace	T	.	.	.	.	C	T	.	G	.	A	.	.	.	.	T	.	A	.	.	.	.	.	.	G	A	C	C	.	.	A	T	T	A	C	.	.	.	.	.	ins	del	del	G
2	NGB17884	Vidzermes Tirgus, Latvia	European landrace	T	.	.	.	.	C	T	.	G	.	A	.	.	.	.	T	.	A	.	.	.	.	.	.	G	A	C	C	.	.	A	T	T	A	C	.	.	.	.	.	ins	del	del	G
2	NGB20117	Lollandske Rosiner, Denmark	European landrace	T	.	.	.	.	C	T	.	G	.	A	.	.	.	.	T	.	A	.	.	.	.	.	.	G	A	C	C	.	.	A	T	T	A	C	.	.	.	.	.	ins	del	del	G
3	NGB103590	Skararp	Swedish landrace	T	C	C	T	G	.	.	.	G	.	A	.	.	.	.	T	G	.	.	.	.	.	A	A	.	A	.	C	A	G	.	.	T	.	C	ins	.	.	.	.	ins	.	.	T
3	NGB14155	Skansk grå	Swedish landrace	T	C	C	T	G	.	.	.	G	.	A	.	.	.	.	T	G	.	.	.	.	.	A	A	.	A	.	C	A	G	.	.	T	.	C	ins	.	.	.	.	ins	.	.	T
3	NGB4018	Timo	Cultivar	T	C	C	T	G	.	.	.	G	.	A	.	.	.	.	T	G	.	.	.	.	.	A	A	.	A	.	C	A	G	.	.	T	.	C	ins	.	.	.	.	ins	.	.	T
3	JI1233	Murfet Line 60EI	Cultivar	T	C	C	T	G	.	.	.	G	.	A	.	.	.	.	T	G	.	.	.	.	.	A	A	.	A	.	C	A	G	.	.	T	.	C	ins	.	.	.	.	ins	.	.	T
4	NGB102814	WBH2814 Poland	European landrace	T	C	C	T	G	.	.	.	G	.	.	A	T	T	A	T	G	.	C	C	T	A	A	A	.	A	.	C	.	G	.	.	T	.	C	ins	.	.	.	.	ins	.	.	T
4	NGB17871	Baltic, Latvia	European landrace	T	C	C	T	G	.	.	.	G	.	.	A	T	T	A	T	G	.	C	C	T	A	A	A	.	A	.	C	.	G	.	.	T	.	C	ins	.	.	.	.	ins	.	.	T
4	NGB10660	Capella	Cultivar	T	C	C	T	G	.	.	.	G	.	.	A	T	T	A	T	G	.	C	C	T	A	A	A	.	A	.	C	.	G	.	.	T	.	C	ins	.	.	.	.	ins	.	.	T
5	NGB103517	Jamtlandsk grå	Swedish landrace	.	.	.	.	.	.	.	T	.	.	.	.	.	.	.	.	.	.	.	.	.	.	.	.	.	.	.	.	.	.	.	.	.	.	.	.	.	.	.	.	.	.	.	.
5	NGB14642	Lit	Swedish landrace	.	.	.	.	.	.	.	T	.	.	.	.	.	.	.	.	.	.	.	.	.	.	.	.	.	.	.	.	.	.	.	.	.	.	.	.	.	.	.	.	.	.	.	.
6	JIC1525	Prasia, Greece	European landrace	.	.	.	.	.	C	T	.	G	.	A	.	.	.	.	T	G	.	.	.	.	.	A	A	.	A	.	C	A	G	.	.	T	.	C	.	.	.	del	ins	ins	.	.	T
7	JI1228	Wellensiek's Dominant	Cultivar	.	.	.	.	.	.	.	.	.	T	.	.	.	.	.	.	.	.	.	.	.	.	.	.	.	.	.	.	.	.	.	.	.	.	.	.	.	.	.	.	.	.	.	.
8	NGB14638	Brattebräcka	Swedish landrace	.	.	.	.	.	.	.	.	.	.	.	.	.	.	.	.	.	.	.	.	.	.	.	.	.	.	.	.	.	.	.	.	.	.	.	.	ins	.	.	.	.	.	.	.
9	JIC1031	Germany	European landrace	.	.	.	.	.	.	.	.	.	.	.	.	.	.	.	.	.	.	.	.	.	.	.	.	.	.	.	.	.	.	.	.	.	.	.	.	.	del	del (inside a del)	del (inside a del)	.	.	.	.
				Non-synonymous mutation
