# Supplementary material for: Flowering time adaption in Swedish landrace pea (Pisum sativum L.)
Source: BMC Genet. 2016 Aug 12;17:117. doi: 10.1186/s12863-016-0424-z (PMC4983087; doi:10.1186/s12863-016-0424-z)
Supplement: Additional file 12: — P-values of Unpaired t-test for gene expression levels between pairs of accessions. (XLSX 48 kb) [file 12863_2016_424_MOESM12_ESM.xlsx]

## Sheet: Additional file 10
Additional file 12. P-values of Unpaired t-test for gene expression levels between pairs of accessions.
Below diagonal are tests for the LF gene and above the diagonal the SN gene.
Accession number	Accession name	Accession type	Country of origin	NGB101819	NGB14154	NGB17873	NGB13469	NGB103590	NGB14155	NGB103518	NGB14153	NGB14639	NGB13487	NGB14638	NGB17868	NGB17881	NGB103517	NGB14642	JIC1525	JIC1778	JIC1031	NGB102814	NGB17884	NGB17871	NGB17883	NGB20117	NGB20123	NGB101997	NGB10660	NGB13138	NGB4018	NGB103071	JIC1228	JIC1233	NGB102027	NGB103567
NGB101819	WBH1819 (Norra Rörum)	Swedish landrace	Sweden		0.725277	0.599404	0.318791	0.30511	0.98656	0.101174	0.333	0.670251	0.764894	0.254639	0.478488	NaN	0.552549	0.774545	0.107503	0.557175	0.648568	0.6117	0.0331283	0.557477	0.402467	0.560271	0.393503	0.18858	0.968314	0.822769	0.463258	0.730732	0.958324	0.0915767	0.464221	0.335186
NGB14154	Maglaby	Swedish landrace	Sweden	0.00472967		0.936237	0.591579	0.156321	0.721897	0.0607159	0.247326	0.988449	0.484104	0.16526	0.299679	NaN	0.350725	0.890859	0.0748112	0.885266	0.38901	0.882975	0.0280041	0.903155	0.240846	0.376467	0.23774	0.114868	0.770663	0.558455	0.263343	0.491639	0.732319	0.189888	0.308318	0.559257
NGB17873	Puggor från Glimåkra	Swedish landrace	Sweden	0.00261335	0.869636		0.511049	0.0459732	0.586766	0.0156157	0.146943	0.899032	0.306532	0.073253	0.159941	NaN	0.201373	0.776381	0.0258404	0.929331	0.212356	0.910636	0.00792076	0.958752	0.111181	0.236846	0.110757	0.0402052	0.661404	0.402911	0.115419	0.338095	0.628989	0.111503	0.178498	0.508742
NGB13469	Gråärt från Laholm, ’Stäme’	Swedish landrace	Sweden	0.00109394	0.0884266	0.0562281		0.00482895	0.287701	0.00309817	0.0733306	0.434454	0.0919883	0.0240361	0.0503236	NaN	0.06685	0.366954	0.00833506	0.585363	0.0498792	0.736354	0.00288874	0.486208	0.0286139	0.0980248	0.0297396	0.00996459	0.390147	0.169717	0.0221957	0.140105	0.399199	0.168664	0.0698023	0.762326
NGB103590	WBH3590 (Skararp)	Swedish landrace	Sweden	3.9324e-05	0.88369	0.941858	0.00552438		0.261051	0.261646	0.737918	0.0637038	0.356104	0.673429	0.802529	NaN	0.684787	0.106319	0.265702	0.0405496	0.440365	0.106363	0.06417	0.0267535	0.905231	0.752701	0.936248	0.528945	0.324295	0.393752	0.705998	0.499038	0.443947	0.00536044	0.90383	0.0450122
NGB14155	Skånsk gråärt	Swedish landrace	Sweden	0.0106871	0.0937905	0.0583071	0.839043	0.0103509		0.0814514	0.311314	0.662695	0.734714	0.226927	0.443502	NaN	0.518598	0.774846	0.0912158	0.542191	0.611308	0.601693	0.0272126	0.539813	0.365056	0.530798	0.356959	0.161344	0.979522	0.799216	0.421042	0.703956	0.945543	0.0793884	0.433733	0.320883
NGB103518	WBH3518 (Tollestorp)	Swedish landrace	Sweden	0.00877913	0.665385	0.526517	0.206233	0.464477	0.197387		0.709739	0.0204501	0.0965558	0.626424	0.268341	NaN	0.22035	0.0322581	0.842596	0.0141495	0.11414	0.0427571	0.279531	0.0102026	0.294934	0.279053	0.315489	0.692147	0.115653	0.121991	0.189657	0.161501	0.180877	0.00275982	0.354683	0.0172308
NGB14153	Solberga	Swedish landrace	Sweden	0.000249856	0.504557	0.371868	0.0639378	0.201716	0.0824787	0.910837		0.168443	0.40063	0.98922	0.648593	NaN	0.58155	0.206521	0.625987	0.136265	0.458008	0.201986	0.251902	0.130364	0.703818	0.620656	0.72215	0.93287	0.336607	0.404428	0.598869	0.468072	0.41049	0.0282123	0.713889	0.0946571
NGB14639	Orust	Swedish landrace	Sweden	0.209427	0.00418642	0.001984	0.0031421	0.000151054	0.00889036	0.00561072	0.000628691		0.370856	0.0895543	0.195116	NaN	0.243271	0.871444	0.0317672	0.831766	0.265562	0.837044	0.00955585	0.850199	0.139487	0.277822	0.138298	0.0511105	0.72848	0.467256	0.149126	0.394285	0.686378	0.098684	0.211651	0.458131
NGB13487	Östgöta gulärt	Swedish landrace	Sweden	0.0706378	0.695899	0.575813	0.448672	0.559498	0.417713	0.934672	0.98622	0.0386209		0.298982	0.603711	NaN	0.704206	0.48073	0.112082	0.275429	0.851589	0.374898	0.0303284	0.252966	0.500203	0.70451	0.487446	0.208166	0.747762	0.952492	0.58914	0.929622	0.851415	0.0307423	0.578597	0.17492
NGB14638	Brattebräcka	Swedish landrace	Sweden	0.00039854	0.760699	0.600898	0.0406511	0.500388	0.051099	0.80884	0.611324	0.000644592	0.797714		0.584786	NaN	0.507243	0.122447	0.547516	0.0665537	0.353772	0.125248	0.178279	0.0579394	0.645955	0.562178	0.669435	0.902418	0.266043	0.317512	0.511379	0.386996	0.352434	0.0109941	0.670075	0.0532414
NGB17868	Väse	Swedish landrace	Sweden	0.0119972	0.00159073	0.000600122	0.00090427	0.000109638	0.00169646	0.00131833	0.000294111	0.0786961	0.00825145	0.000279691		NaN	0.896439	0.261218	0.258061	0.144337	0.70979	0.228833	0.0730892	0.128862	0.904442	0.933966	0.882349	0.472848	0.481486	0.602126	0.954861	0.705818	0.588176	0.019542	0.932571	0.102334
NGB17881	Rättviks gråärt	Swedish landrace	Sweden	0.001595	0.462003	0.524391	0.0220032	0.403856	0.023363	0.23367	0.134682	0.00123497	0.31159	0.238138	0.000421706		NaN	NaN	NaN	NaN	NaN	NaN	NaN	NaN	NaN	NaN	NaN	NaN	NaN	NaN	NaN	NaN	NaN	NaN	NaN	NaN
NGB103517	Jämtländsk grå	Swedish landrace	Sweden	0.00212958	0.252071	0.171246	0.363413	0.0595731	0.346263	0.502214	0.398898	0.00261203	0.711195	0.228424	0.000748023	0.0633552		0.319337	0.217631	0.182013	0.820885	0.270848	0.0615006	0.16567	0.798214	0.971437	0.778282	0.400264	0.550681	0.692007	0.927591	0.799738	0.656962	0.0241742	0.839107	0.123634
NGB14642	Lit	Swedish landrace	Sweden	0.00131767	0.89278	0.964864	0.0403248	0.981895	0.0443169	0.527974	0.351131	0.00118824	0.58402	0.602915	0.000406005	0.477755	0.148246		0.0446311	0.716482	0.36367	0.747381	0.0132017	0.723818	0.196179	0.349117	0.193229	0.0752221	0.82526	0.570384	0.218121	0.487221	0.770151	0.0890629	0.271658	0.403058
JIC1525	Prasia	European landrace	Greece	0.000289399	0.72355	0.565	0.037685	0.444106	0.0494053	0.840149	0.643376	0.000554725	0.819571	0.951432	0.00025734	0.218547	0.23419	0.562694		0.0236513	0.131241	0.0561218	0.409433	0.0197481	0.28237	0.26302	0.298435	0.597766	0.118288	0.129861	0.199613	0.16436	0.173229	0.00479493	0.325992	0.0224031
JIC1778	Culdris	European landrace	France	0.0110024	0.321412	0.224095	0.455832	0.125643	0.418344	0.566995	0.52198	0.00717871	0.74242	0.328657	0.0015092	0.0883573	0.967449	0.206994	0.34102		0.189057	0.96397	0.00735575	0.963277	0.0996839	0.216573	0.0994744	0.0363024	0.620054	0.368494	0.102399	0.308942	0.593551	0.126704	0.162835	0.551259
JIC1031	Germany	European landrace	Germany	5.069e-06	0.0259979	0.026721	8.4093e-05	0.00403992	0.000161331	0.00793698	0.000910411	1.3394e-05	0.034066	0.00276815	1.443e-05	0.124383	0.000490861	0.0168565	0.00215718	0.00149471		0.291598	0.0342806	0.163771	0.597358	0.809328	0.581148	0.249136	0.641365	0.822258	0.709839	0.945674	0.755112	0.02042	0.671443	0.130722
NGB102814	WBH2814	European landrace	Poland	3.64e-06	0.07717	0.0915938	0.000116674	0.0114154	0.000368497	0.0285433	0.00218342	3.328e-05	0.100248	0.00853525	5.857e-05	0.34421	0.00125743	0.060026	0.00625348	0.00511561	0.361674		0.0214071	0.934377	0.178667	0.299895	0.1771	0.0835266	0.662323	0.451579	0.190772	0.39484	0.637436	0.232278	0.24242	0.655504
NGB17884	Vidzemes Tirgus	European landrace	Latvia	0.00240789	0.000730519	0.000247613	0.000283457	4.768e-05	0.00051388	0.000495412	0.000112475	0.0153599	0.00328373	0.000111226	0.363405	0.000188956	0.000256965	0.00016763	0.000102253	0.000516842	8.158e-06	3.5768e-05		0.00610885	0.0772425	0.0806102	0.0828088	0.184699	0.0382156	0.0377177	0.0510162	0.0481632	0.0606532	0.00196605	0.101072	0.00792175
NGB17871	Baltikum	European landrace	Latvia	0.000115906	0.278433	0.333342	0.00285547	0.172629	0.00399444	0.113838	0.0351035	0.000164896	0.209569	0.087321	9.3584e-05	0.830474	0.0141595	0.277936	0.0744922	0.0284559	0.0969856	0.320682	4.4474e-05		0.0843211	0.204746	0.0848033	0.0289684	0.624998	0.3566	0.0821648	0.296194	0.598534	0.0998883	0.151161	0.510631
NGB17883	Papardes	European landrace	Latvia	0.98962	0.015145	0.00768005	0.0384144	0.00122425	0.0719426	0.0227109	0.00551713	0.387249	0.0940235	0.0044081	0.03146	0.00402868	0.0206764	0.00531982	0.00409611	0.037429	6.0537e-05	0.00018924	0.00724598	0.000745355		0.845986	0.975171	0.525446	0.411263	0.511275	0.843273	0.613278	0.520868	0.013211	0.983434	0.0774404
NGB20117	Lollandske Rosiner	European landrace	Denmark	0.00127848	0.984773	0.864788	0.0461111	0.884609	0.05086	0.602287	0.419074	0.00119743	0.642872	0.702646	0.000409841	0.406017	0.175601	0.892499	0.65976	0.242559	0.0116807	0.0417731	0.000166772	0.216959	0.00569431		0.826822	0.463204	0.556375	0.690948	0.967039	0.789176	0.654046	0.0332263	0.877031	0.142274
NGB20123	Errindler	European landrace	Denmark	0.883634	0.0464587	0.0246564	0.164993	0.0109158	0.215555	0.0621933	0.0360532	0.451612	0.147383	0.0255391	0.0600878	0.0121446	0.0886757	0.0208286	0.0255839	0.108976	0.000514715	0.00204449	0.0171591	0.004223	0.905864	0.023207		0.550374	0.402372	0.498918	0.819727	0.598379	0.510188	0.0134605	0.962192	0.0768273
NGB101997	Brioärt	Cultivar	Sweden	0.133399	0.01204	0.00685194	0.0167622	0.000213646	0.0715172	0.0244476	0.00159975	0.0598554	0.130768	0.00179789	0.00553732	0.00360213	0.0125733	0.00388009	0.00143212	0.0396143	1.3668e-05	1.4756e-05	0.00129256	0.00032687	0.472622	0.00398327	0.72778		0.203594	0.234912	0.386366	0.297064	0.287777	0.00601887	0.567118	0.0344163
NGB10660	Capella	Cultivar	Sweden	8.9553e-05	0.675229	0.822406	0.00582789	0.662746	0.00917156	0.330499	0.130736	0.000192956	0.443757	0.32424	0.000117879	0.584585	0.0432851	0.76357	0.283828	0.0874001	0.0113323	0.03901	5.2199e-05	0.329007	0.00122504	0.641405	0.0088601	0.000356099		0.801546	0.470629	0.716035	0.932685	0.118655	0.465963	0.381179
NGB13138	Odalett	Cultivar	Sweden	0.0332328	0.311046	0.216184	0.635722	0.138163	0.577076	0.51626	0.477268	0.0174362	0.683904	0.314481	0.00308294	0.0899717	0.904884	0.202941	0.325851	0.889813	0.00242666	0.00886445	0.00104211	0.0342425	0.0710276	0.235296	0.156535	0.0942389	0.09807		0.594914	0.894225	0.893352	0.0503888	0.576297	0.225098
NGB4018	Timo	Cultivar	Sweden	0.0446051	0.306426	0.212646	0.692891	0.140203	0.629549	0.499328	0.461898	0.0225719	0.664021	0.308112	0.00385753	0.0899875	0.865708	0.200435	0.319069	0.854798	0.00276706	0.0101839	0.00130194	0.0358274	0.0857215	0.231646	0.175341	0.118529	0.100254	0.964029		0.712025	0.589629	0.0120142	0.885523	0.0824382
NGB103071	Rosakrone	Cultivar	Germany	3.013e-06	0.0475297	0.05538	8.1596e-05	0.00777442	0.000190691	0.0150356	0.00136676	1.24e-05	0.0594136	0.00498684	1.5579e-05	0.250835	0.000682992	0.0354247	0.00374604	0.00245428	0.454757	0.824481	8.608e-06	0.230989	6.9288e-05	0.0240524	0.000743224	1.0037e-05	0.0250036	0.00411816	0.00471376		0.812152	0.0435416	0.669156	0.193273
JI1228	Wellensiek’s Dominant	Cultivar	Sweden	0.000166725	0.615351	0.745703	0.00753418	0.579281	0.0106048	0.299376	0.12528	0.000264938	0.409498	0.291789	0.000140715	0.665573	0.0445091	0.685617	0.257173	0.0832923	0.018781	0.0673745	6.2313e-05	0.416568	0.00145881	0.573404	0.00892102	0.000573548	0.886139	0.0921107	0.0939202	0.0427352		0.135315	0.563477	0.378863
JI1233	Murfet Line 60:E1	Cultivar		0.000498862	0.000437358	0.000178432	3.4035e-05	5.78e-06	0.000157932	0.000411426	1.774e-05	0.0284415	0.00560146	2.7068e-05	0.851915	0.000152117	6.8169e-05	8.98e-05	2.1045e-05	0.000320601	1.448e-06	2.76e-06	0.204988	1.4804e-05	0.010784	8.2283e-05	0.0406901	0.000263405	1.041e-05	0.00102499	0.00143843	1.007e-06	1.7107e-05		0.0252483	0.447558
NGB102027	WBH2027	Wild	Turkey	0.000294436	0.635329	0.761841	0.0110088	0.612071	0.0142629	0.318411	0.148912	0.000382606	0.420945	0.321247	0.000179206	0.665479	0.055481	0.70526	0.287016	0.0957266	0.022428	0.0804962	7.848e-05	0.426604	0.00192943	0.596109	0.0102665	0.000938414	0.903765	0.102854	0.10413	0.0506073	0.988463	2.7144e-05		0.111416
NGB103567	WBH3567	Wild	Bulgaria/Soviet Union	0.0707626	0.325007	0.233335	0.784364	0.150892	0.719792	0.496715	0.44476	0.0400424	0.660157	0.310635	0.0088563	0.112468	0.808692	0.218403	0.319181	0.807304	0.00515909	0.0160711	0.00344854	0.0481692	0.129487	0.246959	0.241108	0.168632	0.114304	0.911043	0.945026	0.00793509	0.109473	0.00346729	0.121052
	Green=significant	Yellow= <0.05, but not significant after Bonferroni correction
	NaN = accession has so many missing data that T-test is not performed
