# Supplementary material for: Flowering time adaption in Swedish landrace pea (Pisum sativum L.)
Source: BMC Genet. 2016 Aug 12;17:117. doi: 10.1186/s12863-016-0424-z (PMC4983087; doi:10.1186/s12863-016-0424-z)
Supplement: Additional file 13: — P-values for Welch two sample t-tests between different accession types and expression levels for the LF and SN gene. (XLSX 33 kb) [file 12863_2016_424_MOESM13_ESM.xlsx]

## Sheet: Additional file 11
Additional file 13. p-values for Welch two sample t-tests between different accession types and expression levels for the LF and SN gene.
LF gene	Swedish landraces	European landraces	Cultivars
European landraces	0.6804
Cultivars	0.8118	0.8782
Wild	0.2092	0.404	0.3283
SN gene	Swedish landraces	European landraces	Cultivars
European landraces	0.235
Cultivars	0.5383	0.1383
Wild	0.6756	0.3451	0.9192
